# Supplementary material for: A Prehepatectomy Circulating Exosomal microRNA Signature Predicts the Prognosis and Adjuvant Chemotherapeutic Benefits in Colorectal Liver Metastasis
Source: Cancers (Basel). 2021 Aug 24;13(17):4258. doi: 10.3390/cancers13174258 (PMC8428239; doi:10.3390/cancers13174258)
Supplement: Supplementary file 1 [file cancers-13-04258-s001.zip]

Archive with 1 entries (1 files):
- cancers-1270216-supplementary.pdf
